# Supplementary material for: Fluorescence Lifetime Multiplexing with Fluorogen-Activating FAST Protein Variants and Red-Shifted Arylidene–Imidazolone Derivative as Fluorogen
Source: Biosensors (Basel). 2025 Apr 29;15(5):274. doi: 10.3390/bios15050274 (PMC12109237; doi:10.3390/bios15050274)
Supplement: Supplementary file 1 [file biosensors-15-00274-s001.zip]

Archive with 1 entries (1 files):
- biosensors-3528135-supplementary.pdf
